# Supplementary material for: Erythroleukemia: Classification
Source: EJHaem. 2023 Mar 17;4(2):450–3. doi: 10.1002/jha2.676 (PMC10188454; doi:10.1002/jha2.676)
Supplement: Supplementary file 1 — Supporting Information [file JHA2-4-450-s003.xlsx]

## Sheet: Feuil1
Supplementary Table1: Genes studied by sequencing
HEMATO V15 used on Illumina Miseq_ HaloPlex Design ID: 27066-1552468506
ASXL1
BCOR
BCORL1
BRAF
CALR
CBL
CEBPA
CSF3R
CUX1
DNMT3A
EPOR
ETNK1
EZH2
FBXW7
FLT3
GATA1
GATA2
IDH1
IDH2
IKZF1
JAK2
JAK3
KIT
KRAS
MPL
NF1
NPM1
NRAS
PAX5
PHF6
PTPN11
PTPRT
RAD21
RB1
RUNX1
SETBP1
SF3B1
SH2B3
SMC1A
SMC3
SRSF2
STAG2
TET2
TP53
U2AF1
WT1
