# Supplementary material for: Erythroleukemia: Classification
Source: EJHaem. 2023 Mar 17;4(2):450–3. doi: 10.1002/jha2.676 (PMC10188454; doi:10.1002/jha2.676)
Supplement: Supplementary file 3 — Supporting Information [file JHA2-4-450-s001.xlsx]

## Sheet: Feuil1
Supplemental Table S3: Results of next generation sequencing of 55 AEL cases of our study and 111 AEL cases reported in study by Takeda. Genes are grouping according to their function and AELs according to their molecular class.
Case	Sex	Cytogenetics	ELN 2022	WHO 2022	Pure	NPM1	Splice	TP53	TP53	Epigenetic	Signaling	Cohesin	Transcription factor	Common
HD-2169	F/42	46, XX [21] /47, XX, + 8 [1]	INTERMEDIATE	AML		L287fs					FLT3, NRAS	SMC3		DNMT3A
HD-1935	M/58	46,XY[20]	FAVORABLE	MDS		L287fs					PTPN11, SH2B3	SMC3
UPN042	M/64	45,X,-Y[2],46,XY[28]	FAVORABLE	NA		L287fs					PTPN11	SMC1A
UPN057	M/48	46,XY,dup(1)(q22q25)[20]	FAVORABLE	AML		L287fs					PTPN11	SMC1A		IDH2
HD-2295	F/33	46,XX[20]	FAVORABLE	MDS		L287fs					NRAS, PTPN11	RAD21
UPN081	M/64	82～92,XXXX[6]/46,XY[20]	FAVORABLE	MDS		L287fs					PTPN11	RAD21		TET2
UPN022	M/61	46, XY [20]	INTERMEDIATE	NA		L287fs					FLT3	SMC1A,STAG2
HD-2183	M/54	46,XX[20]	INTERMEDIATE	AML		L287fs					FLT3, NRAS			DNMT3A
HD-2788	F/41	46,XX[23]	FAVORABLE	AML		L287fs					PTPN11			DNMT3A
HD-2164	M/47	46, XY [20]	FAVORABLE	MDS		L287fs					NRAS			DNMT3A
HD-2799	M/59	46, XY [20]	FAVORABLE	MDS		L287fs					NRAS			TET2
HD-2151	F/50	46,XX[20]	FAVORABLE	MDS		L287fs					NRAS
HD-2271	M/60	47,XX,+8[2] / 46,XX[21]	INTERMEDIATE	AML		L287fs					NRAS, PTPN11			IDH1
UPN015	M/30	46, XY [20]	INTERMEDIATE	NA		L287fs					PTPN11, FLT3			DNMT3A
UPN021	F/61	46,XX[20]	FAVORABLE	NA		L287fs					NRAS,PTPN11			DNMT3A,IDH1
UPN077	F/78	46,XX[20]	FAVORABLE	MDS		L287fs					PTPN11
UPN113	M/51	46,XY[20]	FAVORABLE	MDS	pure	L287fs					PTPN11
UPN023	M/28	46,XY[20]	INTERMEDIATE	NA		L287fs					FLT3
UPN051	M/60	46,XY[15]/random hypodiploid[5]	FAVORABLE	AML		L287fs				BCOR	PTPN11
UPN050	F/23	46,XX[16]/random aneuplod[4]	FAVORABLE	MDS		L287fs				PHF6
UPN011	F/55	46,XX[20]	FAVORABLE	NA		L287fs				PHF6
UPN010	M/45	46,XY[20]	FAVORABLE	NA		L287fs				PHF6		STAG2
HD-2256	F/48	46,XX[20]	FAVORABLE	MDS		L287fs						SMC3
HD-1486	M/74	46,XY[20]	FAVORABLE	MDS		L287fs						SMC3		IDH2
UPN076	M/55	46,XY[20]	FAVORABLE	AML		L287fs						SMC1A		DNMT3A
UPN106	M/28	46,XY[20]	FAVORABLE	AML		L287fs						STAG2
HD-2367	M/51	46,XY[20]	FAVORABLE	MDS		L287fs								IDH2
HD-2197	F/76	46,XY[20]	FAVORABLE	AML		L287fs								TET2, DNMT3A
HD-2171	M/24	46, XY [20]	FAVORABLE	MDS		L287fs
UPN054	M/58	46, XY [20]	FAVORABLE	MDS		L287fs								IDH1
UPN071	F/67	46, XX [20]	FAVORABLE	AML		L287fs
HD-2180	M/68	47,XY,+14[18]/46,XY[2]	ADVERSE	MDS			U2AF1			PHF6		SMC1A
HD-1924	M/80	46,XY[20]	ADVERSE	MDS			U2AF1			BCOR	NRAS (vaf 7%)	STAG2		IDH1
HD-2565	M/82	46,XY [20]	ADVERSE	MDS			SRSF2			ASXL1, BCOR		STAG2	RUNX1
HD-2782	M/59	46,XY[22]	ADVERSE	MDS			SRSF2			ASXL1		STAG2	RUNX1	TET2
UPN004	M/45	46,XY[22]	ADVERSE	NA			SRSF2			ASXL1		RAD21
UPN013	M/59	46,XY,del(3)(q13)[14]/46,XY[1]	ADVERSE	NA			SRSF2			ASXL1		STAG2
UPN059	M/73	46,XY[10]/45,XY,-13[1]	ADVERSE	AML			SRSF2			ASXL1		STAG2	RUNX1	TET2
HD-2179	M/75	46, XY [20]	ADVERSE	MDS			SRSF2			ASXL1
HD-1144	M/75	46,XY,del(20)(q11q13)[5] / 47,idem,+8[14] / 46,XY[1]	ADVERSE	MDS			SRSF2			PHF6			RUNX1	IDH1, TET2
UPN069	M/86	47,XY,+8[25]/46,XY,+8,-11[1]	ADVERSE	MDS			U2AF1			BCOR,BCOR			RUNX1	TET2
UPN048	F/35	47,XX,+8	ADVERSE	MDS			U2AF1			ASXL1
UPN120	M/72	46,XY	ADVERSE	MDS			SF3B1			BCOR			RUNX1	TET2
UPN046	F/73	NA	ADVERSE	AML			SRSF2			ASXL1,BCOR			RUNX1
HD-2596	M/47	46,XY[22]	ADVERSE	MDS			SF3B1
UPN116	M/78	46XY[20], 47XY,+8[2]	ADVERSE	MDS			U2AF1					STAG2	RUNX1	DNMT3A
UPN019	M/61	47XY,+8,t(3,11),t(3,14)	ADVERSE	NA			SF3B1				FLT3	STAG2		TET2
HD-2319	M/77	46,XY[23]	ADVERSE	AML			SRSF2					STAG2		IDH2
UPN025	M/58	46,XY[22]	ADVERSE	NA			SRSF2					STAG2		TET2
UPN028	F/21	46,XX[22]	ADVERSE	MDS			SRSF2					STAG2		IDH1
UPN072	M/79	47,XY,+15[10]/46,XY[22]	ADVERSE	MDS			SRSF2					STAG2
UPN060	F/67	NA	ADVERSE	AML			U2AF1
UPN099	M/78	46,XY[22]	ADVERSE	MDS			SF3B1							TET2
UPN104	M/70	46,XY[22]	ADVERSE	MDS			SF3B1						RUNX1	TET2
HD-2750	M/71	46,XY[22]	ADVERSE	AML						ASXL1		STAG2	CEBPA
HD-2155	M/26	46,t(X;12)(p11;q24)?cY[20]	ADVERSE	MDS						del BCOR		STAG2		DNMT3A
UPN038	F/80	46,XX[20]	ADVERSE	MDS						ASXL1,BCOR,BCOR		STAG2	RUNX1	TET2
HD-2745	M/57	47,XY,+8[21]46,XY[1]	ADVERSE	MDS						BCOR, SUZ12				TET2
HD-2359	M/72	46,XY[20]	NA	AML						PHF6				IDH1
UPN002	M/39	46,XY[20]	ADVERSE	NA						ASXL1,PHF6
UPN064	M/68	NA	ADVERSE	MDS						ASXL1,PHF6
UPN067	M/87	46,XY[25]/47,XY,+Y[1]	ADVERSE	MDS						ASXL1				TET2
UPN096	F/63	46,XX[20]	ADVERSE	MDS						BCOR
UPN032	F/46	46,XX[20]	ADVERSE	MDS						BCOR			RUNX1
UPN061	M/50	46,XY[17]/45,Y,-X[1]/45,XY,-15[1]/45,XY,-19[1]	ADVERSE	MDS						PHF6			RUNX1	DNMT3A,IDH2
UPN115	M/59	46,XY,del(7)t(1;7)(q10;10)[1]/46,XY,idem,del(3)(q21)[2]/47XY,idem,del(3)(q21),+8[21]	ADVERSE	MDS						BCOR,PHF6			RUNX1
UPN018	M/53	46, XY [20]	ADVERSE	NA			U2AF1			ASXL1,PHF6	NRAS
UPN016	F/54	46, XX [20]	ADVERSE	NA						BCOR	PTPN11
HD-2146	M/50	47,XY,+8[17]/47,XY,+6[10]/46,XY[3]	ADVERSE	MDS							NRAS	STAG2	RUNX1
HD-2194	F/44	46,XX,t(3;17)(q26;q22)[19] / 46, idem, del(11)(q22-23q25)[3]	ADVERSE	MDS			SF3B1				NRAS	RAD21
UPN098	F/45	t(3;5)(q25.1; q34)	INTERMEDIATE	MDS							PTPN11	SMC3
UPN109	M/64	46,XY	ADVERSE	AML							FLT3	STAG2	CEBPA
UPN035	F/46	46,XX,t(2;6)(q31;q25)[8]/46,XX[12]	ADVERSE	MDS							FLT3	STAG2	CEBPA	TET2
UPN055	F/64	46, XX [20]	ADVERSE	AML							FLT3	STAG2
HD-2372	M/56	46,XY,inv(3)(q21q26)[20]	ADVERSE	AML			SF3B1				NRAS, SH2B3
UPN008	M/NA	NA	ADVERSE	NA			SRSF2				NF1
HD-2172	F/29	46, XX [20]	ADVERSE	MDS							PTPN11		RUNX1
UPN110	M/23	46,XY	INTERMEDIATE	MDS							PTPN11,NF1
UPN030	M/68	46,XY	ADVERSE	MDS								STAG2	CEBPA
UPN083	M/77	46,XY	ADVERSE	MDS								STAG2	CEBPA
UPN088	M/78	46,XY	ADVERSE	MDS								STAG2	CEBPA
UPN044	F/53	NA	ADVERSE	AML								STAG2	CEBPA
UPN036	M/83	46,XY	ADVERSE	MDS								STAG2	CEBPA	TET2
UPN037	M/57	46,XY	ADVERSE	MDS								STAG2		IDH1
UPN041	M/62	46,XY,-5,-18,+mar1,+mar2[1]/46,XY[24]	ADVERSE	NA								STAG2
UPN049	F/56	46,XX[14]/random hypodiploid[6]	ADVERSE	AML								STAG2		DNMT3A,TET2
UPN063	M/29	NA	ADVERSE	MDS								STAG2		IDH2
UPN075	F/59	46, XX [20]	ADVERSE	MDS								STAG2
UPN112	M/25	46,XY	ADVERSE	MDS								STAG2		IDH2
HD-2120/2144	M/53	46, XY [20]	ADVERSE	AML								STAG2		IDH1, DNMT3A
HD-2163	F/53	45, XX, -7 [20]	ADVERSE	MDS										DNMT3A
HD-0177	F/61	46, XX [20]	ADVERSE	MDS									RUNX1
UPN001	M/55	46, XY [20]	ADVERSE	NA									RUNX1	TET2,IDH2
UPN012	M/42	46, XY [20]	ADVERSE	NA									RUNX1
UPN014	F/70	46,XX,del(6)(q14q26)	ADVERSE	NA									RUNX1
UPN031	F/76	46,XX,t(7;11)(p15;p15)[20/20]	ADVERSE	MDS									RUNX1
HD-2126	F/71	NA	NA	AML									CEBPA
UPN065	M/56	45,XY,add(4)(p16),del(5)(q31),-7,-17,+mar[9]/45,XY,-7[9]/45,XY,del(5)(q31),-7,-17,+mar[7]/47,XY,+21[1]/46,XY[1]	ADVERSE	MDS				S241F		ASXL1			RUNX1
UPN097	F/80	49,X,-X,+6,+8,-13,-14,-16,del(16)(p?),-20,+6mar[4]	ADVERSE	MDS	pure			R249G	N239D	ASXL1,BCOR				TET2
UPN020	M/45	Complex	ADVERSE	NA				Y234*		BCOR	NF1
HD-2198	F/74	Caryotype hyperdiploïde très complexe	ADVERSE	AML				K132N			del NF1
HD-2328	M/74	45,del(5)(q13q35),-7,add(12)(p13)[4]/44,sl,-20[9]/46,sdl,+?18,+mar[3]/46,XY[4]	ADVERSE	AML				I255F	M237I		PTPRT
HD-2196	F/58	45, XX, del(5)(q21q35), -7 [3]/ 44, XX, -3, +der(?3) t(?3;8) (?;q11)i(8)(q10), del(5)(q13q35), der(7) t(7;12)(q22;q13), -8, -12, del(13)(q13q21), -18, +mar [11]	ADVERSE	MDS				SPLICING	SPLICING		SH2B3
HD-2622	F/74	45,XX,?t(2;17)(q33;q25),add(3)(p14) or del(3)(q21),del(5)(q23q35),-12,-16,+mar[7] /	ADVERSE	MDS				SPLICING	P152L		NRAS, KRAS			DNMT3A
HD-2322	M/70	44,XY,-5,-7,add(16)(q24),-17,-18,-20,+3mar[7] / 45,sl,+8,+add(20)(q1?),-mar[2] /44,sdl1,-8,ins(12;?)(q15;?),?del(15)(q12q24)[12]	ADVERSE	AML				E198X			del NF1
HD-2333	F/65	NA	ADVERSE	MDS				E336X	Q136E		PTPN11
UPN033	M/78	43, X,-Y,add(1)(q32),add(7)(p11.2),-9,add(12)(q13),-16[20]	ADVERSE	MDS				S241F			NRAS			TET2
UPN040	M/65	Major karyotypic abnormalities (MAKA)	ADVERSE	NA				SPLICING	I195T		NF1
HD-2820	M/55	72~75<3n>,XXYY,+2[15],-4,del(5)(q23q35),+del(5)x2,+6x2,-7,	ADVERSE	AML	pure			SPLICING	P153Afs*28		PTPN11	RAD21		DNMT3A
UPN102	M/56	59-71,XY,+Y,+1,+1,+2,+2,+add(2)(p11.2),+4,+add(4)(p12)[2],add(4)(q21)[2],add(5)(p11)[4],+6,+6,+add(6)(q27)[5],+del(7)(q32q34),add(7)(p11.2)x2,+8,+8,+9,add(13)(p11.2)[4],+14,+15,+19,+20,+21,+21,+1-3mar[cp19]/46,XY[1]	ADVERSE	MDS	pure			R273H				RAD21
HD-2158	M/80	44, XY, del(5)(q15q35), -7, der(10)t(1;10)(p11;p11), -15, der(16)t(15;16)(q11;q13) [18]+ 46,XY[2]	ADVERSE	AML				278_283del
HD-2121	F/56	44,XX, -4,del(5)(q13q35),-7,-12,add(16)(q2?4),-20,+1~3mar[19] / 46,XX[1]	ADVERSE	AML				R306X	del
HD-2193	F/68	46,XX,-5,?del(7)(q22),-13,?add(15)(p11),del(20)(q11q13),-22,+mar1,+mar2,+mar3[15] / 47,idem,+mar4[5]	ADVERSE	MDS				R175H	C141Y					DNMT3A, TET2
HD-2702	F/74	44,XX,add(3)(p12) or del(3)(p12p25),der(4;?)(p11;?),add(5)(q23),add(7)(q11-21),-	ADVERSE	AML				M133T
HD-2145	F/85	NA	ADVERSE	AML				C176Y	R248W/del
HD-2170	M/67	46, XY, del(5)(q13q31) [1]/ 44 ~ 46, idem, del(7)(q22q36) [2], -7 [18], del(12)(p11p13), der(15)t(7;15)(p11;p11) [16], der(17)t(17;18) (q21;q11-12) [16], -18,+mar1 [11], + mar1 [3], + mar2 [3], 1~2 dmin [cp21]	ADVERSE	MDS				H178fs	Y236H
HD-2127/2147	M/63	43,XY, ?t(3;12) (p14;p11612), -5, add(7)(q21), -9 add(11)(p14), del(13)(q13), -15,-16,+mar[20]	ADVERSE	AML				I195T
HD-2195	F/78	47,XX,del(1)(q42q44),add(3)(q1?),t(5;6)(q23;q26),-7,i(8)(q10),+8[6],del(9)(q22q34),+9[4], del(12)(p12p13),der(13)t(?8;13)(q21;p11)[3],+mar1[20],+mar2[17] [cp22]	ADVERSE	AML				R174W	S241fs
HD-2162	M/70	45, XY, -3, -5, der(9)t(3;9)(q21-22;q22), +mar [5]/ 45, idem, add(11)(q23) or ins(11;?)(q22-23;?) [14]/ 46, XY [2]	ADVERSE	AML				P278L
HD-0179	M/71	46, XY, del(5)(q15q35) [4] / 46, XY [16]	ADVERSE	MDS				P151R						DNMT3A
HD-2199	F/52	complexe 44, X, der(X;3)(q10;q10),der(1)t(X;1)(?;q43)der(4)t(4;11)(q11;?q24), der(5)ins(5;20)(q15:q?)del(5)(q22q35),del(6)(p22), -7, der(22)t(4;22)(q11;p12), dmin.ish dmin(wcp X+) / 44, XX, t(1;6)(q12;q26), -3, der(5)ins(5;20)(q15;q?)del(5)(q22q35), der(6) t(6;17)(p25;?), -7.	ADVERSE	AML				I195T
HD-2159	M/63	51~56, XY, +1 [18], +2 [13], -4, +del(5)(q13q35) [18], +6 [19], +add(8)(p23) or i(8)(q10) [19], +add(8)(p23) or i(8)(q10) x2 [9], -9 [3], +10 [11], -12 [7], +add(13)(p11) [4], +13 [2], +14 [4], +15 [15], -16 [17], -18 [14], +19 [15], +21 [15], -22	ADVERSE	MDS				W146X	R282W
HD-2528	F/70	44,XX,add(3)(p12),inv(9)(p12q13)c,-5,-6,-16,+mar1[4] / 45,idem,?add(7)(q21),+mar2[3] /	ADVERSE	MDS				V216M
HD-2771	M/67	46,XY,add(5)(q11),add(15)(p11),-17,-18,-19,add(21)(p11),+3mar[4]/ 47,sl,del(7)(q11q11),+mar[2]/45~47,sl,-7,der(13)t(7;13)(q21;p13),+1~2mar[cp10]/ 88~95<4n>,XXYY,+2,-4,-7,-7,-11,-12,-18,-18,-19,-19,inc[cp4]/46,XY[1]	ADVERSE	AML	pure			F113V
UPN003	F/57	Complex	ADVERSE	NA				A276P	R248Q,R196Q,K132R
UPN006	F/51	Complex	ADVERSE	NA				TRVRAMAI155-162X
UPN017	M/58	Complex	ADVERSE	NA				R273H	G245S
UPN026	M/73	NA	ADVERSE	NA			SRSF2	V216M					RUNX1	TET2
UPN029	M/57	43,XY,-5,del(5)(q?),-7,-16,-17,add(18)(p11.2),-9,-20,+mar1,+mar2,+mar3[2]/45,idem,-15,+18,-add(18),+r1,+r2*2,-mar3,+mar4[2]/46,XY[7]	ADVERSE	MDS				R273H
UPN039	M/67	47,XY,add(1)(q21),t(6;6)(q21;q25),add(7)(22q),+8,inv(9)(q13q34),del(13)(q14q32),-16,+mar[20]	ADVERSE	AML				V272M,-27-28X
UPN043	M/85	NA	ADVERSE	NA				C275Y	SPLICING
UPN045	M/74	NA	ADVERSE	AML			SF3B1	Q317*
UPN047	M/46	44,XY,-7,-20,del(5q),del(13q),dup(19p)	ADVERSE	MDS				V173M						DNMT3A
UPN052	M/59	45,XY,del(5)(q12q34),del(6)(q21q26),add(7)(q22),del(13)(q21),-17,-18,+mar[8]/46,XY[12]	ADVERSE	MDS				E294X	R282W,F134L
UPN053	M/85	NA	ADVERSE	MDS				C238R						IDH1,IDH2
UPN058	F/44	NA	ADVERSE	MDS				R273H
UPN062	F/61	NA	ADVERSE	AML				Q317*	SPLICING
UPN066	M/70	47,XY,inv(3)(p13q29),+5,del(9)(q11),-15,-16,-19,+3mar[18]/46,XY[8]	ADVERSE	AML				E286G						TET2
UPN068	M/74	47,XY,r(5)(p15q35),+6,-8,+9,+10,-13,der(17)t(17;?)(p11.2;?),add(20)(p13),-22,+mar[17]/46,XY,+6,-8,+9,+10,-13,der(17)t(17;?)(p11.2;?),add(20)(p13),-22,+mar[3]/46,XY[2]	ADVERSE	MDS				P278L						DNMT3A
UPN070	M/57	48,XY,+Y,der(3)t(3;?)(q10;?),del(5)(q21.1),+8[12]/47,XY,+Y,der(3)t(3;?)(q10;?),-5,+8,der(19)t(19;?)(p13.3;?)[8]/47,XY,+Y,-3,del(5)(q21.1),+8[7]/46,XY[1]	ADVERSE	MDS				R342*
UPN073	M/69	43,XY,del(1)(p33),-4,del(5)(q14),-7,add(11)(p15),-13, -13,-14,-16,add(16)(p13.1),-17,-18,-20,-22,+8mar[13]/45,XY,-4,-5,-7,-11,-12,-13,-16,-17,-22,+8mar[11]/45,XY,-3[1]	ADVERSE	MDS				Y220C
UPN074	M/62	44,XY,del(2)(p22),-3,-5,-7,add(13)(q32),-18, add(19)(p13.3),+2mar[26]/43,XY,add(2)(p13),-3,-5,-7,add(13)(q32),-18,add(19)(p13.3),+mar[8]	ADVERSE	MDS				R273H
UPN078	M/60	46,XY,del(20)(q11.2)[6]/44,XY,-5,-7,-13,+mar[4]/46,XY,-4,-5,-7,-12,-16,+4mar[3]/46,XY,+1,der(1;15)(q10;p10)[1]/46,XY[21]	ADVERSE	MDS				Y234H
UPN079	M/82	45,Y,add(X)(p22.1),add(2)(q33),-6,-7,-10,add(13)(p11.2),add(19)(p13.3),-21,+4mar[10]/46,XY[1]	ADVERSE	AML				K164E						TET2
UPN080	M/80	45,XY,-4,del(5)(q13q33),-7,add(16)(q24),-20,-21,+3mar[11]/44,idem,-18[15]/42,idem,-18,-2mar[7]/46,XY,del(4)(p15.1),add(5)(q11.2),+6,-13,-18,+mar[3]/46,XY[1]	ADVERSE	MDS				-214-215X	L130F					TET2
UPN082	M/60	45,XY,del(5)(q31),add(6)(p23),del(7)(q31),+8,-9,add(12)(q24),-16,-17,add(17)(p10),add(18)(q22),-20,+mar1,+mar2[21]	ADVERSE	MDS				Y220C
UPN084	M/75	NA	ADVERSE	MDS	pure			R248Q
UPN085	M/65	43,XY,del(1)(p?),del(5)(q?),-7,+9,add(15)(p11.2),-16,-18,-20[4]/44,idem,add(3)(q11.2),add(4)(p11),add(4)(q21),+add(7)(p22),-9,-9,-13,-add(15),-17,+18,+4mar[1]46,XY[9]	ADVERSE	MDS				Y220C
UPN086	M/47	45,XY,del(5)(q?),-7,-9,-17,+mar1,+mar2[2]/46,XY[5]	ADVERSE	MDS				D281N
UPN087	M/44	48,XY,+1,der(1;5)(q10;p10),inv(9)(p12q13),-18,-18,-20,+mar1,+mar2,+mar3x2,+mar[1]/72,XYY,+add(1)(q21)x2,der(1;5)x2,+add(2)(p11.2)+4,+5,+6,-7,inv(9)x2,-10,-12,-15,-16,-17,-18,-19,add(19)(p13),add(21)(q22),+mar1,+mar2,+mar3x4,+mar[1]/46,XY,inv(9)(p12q13)[11]	ADVERSE	MDS	pure			C275Y
UPN089	M/65	45,XY,-5,-7,-9,add(11)(q23),add(12)(p11.2),add(15)(q2?4),der(19)add(19)(p13)add(19)(q13.1-13.3),+2mar[2]/45,idem,-17,+mar[1]/44,XY,-5,-7,-11,add(15),-18m+2mar/6dmin[1]/46,XY[16]	ADVERSE	MDS				V157F
UPN091	M/53	44~51,XY,add(1)(p11),add(5)(q13),-7,+8,add(10)(q22),+11,-17,add(19)(p13),+22,+3~8mar[cp12]/46,XY[4]	ADVERSE	MDS	pure			Y220C
UPN092	M/75	45,XY,add(4)(p16),add(5)(q11.2),der(6;17)(p10;q10)del(6)(p23),-9,+13,-15,-18,+2mar[8]/45,idem,-2,+mar[6]/46,XY[6]	ADVERSE	MDS	pure			Y220C						DNMT3A
UPN093	M/69	40~44,XY,-6,-7,der(7;17)(p10;q10),add(9)(p11),add(14)(p11.2),add(p11.2),-18,add(19)(p13),-21,+0~1r,+1~6mar[cp15]/44,XY,-9,-19[1]	ADVERSE	MDS	pure			H193L
UPN094	M/57	47,XY,+add(5)(q11.2),+6,add(7)(q22),+8,add(9)(q11),dic(12;14)(p11.2;p11.2),add(15)(p11.2),add(17)(p11.2),-20[5]/47,idem,add(3)(q12)[2]/47,idem,del(3)(q11.1)[7]/47,idem,-add(9),+mar[3]	ADVERSE	MDS	pure			F113C
UPN095	M/81	44,XX,-3,del(5)(q?),add(7)(q22),add(12)(p11.2),-18,add(19)(p13),add(20)(p13),-21,-22,+der(?)t(?;3)(?;p11.2),+mar[1]/44,idem,add(5)(q11.2),+add(11)(q11),-add(12),+add(12)(p11.2),add(13)(q32),-15,-add(19),+mar[10]/46,XX[2]	ADVERSE	MDS				R273H	Y220C
UPN100	M/45	42-47,X,-Y,-5,add(7)(p13),del(10)(q23q25),-13[16],add(13)(q34)[3],add(17)(p10),-18,del(19)(q13.1q13.3),-20,+mar1,+1-5mar[cp19]/46,XY[1]	ADVERSE	MDS	pure			R273H
UPN101	F/53	Complex	ADVERSE	MDS				Y220C	T55X
UPN105	M/67	42,XY, add(3)(p13), add(3)(q21), -5, -7, -9, -10, + add(11)(p11,2), add(11)(p11,2),-12,-19,-20,-21, -21, +4mar [6] /46,XY[14]	ADVERSE	NA	pure			C141Y
UPN108	M/64	42〜45,XY,-5,-18,Yp+,-Y,del(7)(q21),del(12)(p10),-19,-20,-21,-22,+2〜3mar	ADVERSE	MDS				R273X	-52-53X
UPN111	M/42	43〜46,XY,del(3)(p12),del(5)(q14)-20,del(7)(q21),+3,+mar	ADVERSE	AML				Y220C
UPN114	F/52	43〜46,XX,-5,-7 with add(17)(p10)[21]+2〜3m[20]	ADVERSE	MDS				R290X					CEBPA
UPN117	F/68	45,XX,-3,del(5)(q?),-7,add(12)(p11.2),del(15)(q?),-20,+mar1,+mar2[1], 45,idem,-17,+mar3[6]	ADVERSE	MDS				W53*
UPN118	M/70	46,XY,add(17)(q21.2),-19,idic(21)(p11.2),-22,+mar1,+mar2[2]	ADVERSE	MDS	pure			SPLICING
UPN119	M/66	A: 44,XY,-5,-7,-8,-11,-14,-17,-18,-19,-20,-20, +8mar[1]B: 46XY[1]	ADVERSE	NA	pure			I254X
UPN121	M/87	44,XY-1,3,add(5)(q11.2),-6,-7,+8,add(12)(q11.2),-16,add(16)(q12.1),-18,-3mar[1]-46/,XY[2]	ADVERSE	MDS				SPLICING	SPLICING
MDS: myelodysplastic syndrome
AML: acute myeloid leukemia
NA: not available
